# Supplementary material for: Integrative Analysis of the Nasal Microbiota and Serum Metabolites in Bovines with Respiratory Disease by 16S rRNA Sequencing and Gas Chromatography/Mass Selective Detector-Based Metabolomics
Source: Int J Mol Sci. 2022 Oct 10;23(19):12028. doi: 10.3390/ijms231912028 (PMC9569885; doi:10.3390/ijms231912028)
Supplement: Supplementary file 1 [file ijms-23-12028-s001.zip › Supplementary Tables.xlsx]

## Sheet: TableS1
Table S1.The raw information of bovine nasal microbial samples.
Sample ID	Raw PE	Clean PE	Effective seq	Average length(bp)
D0205	60613	45314	38705	459.357
D0238	64205	47923	40642	461.29
D0317	57843	43058	36849	461.171
D0338	49051	35615	31054	462.203
D0341	64874	49094	42359	461.199
D0351	62051	46096	40038	462.394
D0769	63165	46414	38248	462.296
D210	71317	51836	45590	458.978
D223	54583	40175	34245	459.524
D292	68458	50302	44163	462.495
D915318	87672	57594	23527	461.023
D915322	76130	55387	29602	437.962
D915328	69713	51823	42829	462.543
D915342	72117	51909	30528	462.217
D915343	75743	55004	32062	449.956
H18079	80553	58403	44675	451.697
H20	105832	78264	22624	452.879
H45093	66664	45021	29645	454.145
H816238	60082	44570	38214	462.521
H816240	74791	55140	32291	458.246
H816243	56296	41909	35924	462.631
H816245	77678	57938	42492	444.603
H816250	62447	45913	38965	462.538
H816254	64211	47008	40703	462.394
H816257	61891	47033	40223	462.558
HLST0004	70006	51543	44265	458.16

## Sheet: TableS2
Table S2. Alpha-diversity analysis in distinct groups.
Groupe	Shannon	Simpson	PD_whole_tree	Goods_coverage	Chao 1	Observed_species
D	7.7542	0.9581	106.27	0.9618	4556.35	2897.94
H	7.9603	0.9686	109.497	0.9691	3989.73	2803.45
D: bovines with respiratory disease, H: healthy bovines, PD: phylogenetic diversity

## Sheet: TableS3
Table S3. MRPP analysis the differences between D group and H group.
Group	A	Observed_deta	Expected_deta	Significance
D-H	0.028607	0.858278	0.883534	0.001
D: bovines with respiratory disease, H: healthy bovines, MRPP: multiple response permutation procedure

## Sheet: TableS4
Table S4. Metastats analysis the differences between D and H groups.
OTU	Mean(D group)	Variance(D group)	Stderr(D group)	Mean(H group)	Variance(H group)	Stderr(H group)	P-value
Mycoplasma	0.001621	2e-06	0.000475	0.069555	0.016096	0.029904	0.001998
OUT: operational taxonomic units

## Sheet: TableS5
Table S5. The ID of serum metabolites samples.
Group	Sample ID
D	L038, L039, L040, L041, L042, L043, L044, L055, L056, L057, L058, L059, L060, L061, L062
H	L045, L046, L047, L048, L049, L050, L051, L052, L053, L054
D: bovines with respiratory disease, H: healthy bovines

## Sheet: TableS6
Table S6. The quantitative results of each metabolite.
AlignID	tmean	Measured.RI	Name	Match.factor	synon	RI.VAR5.ALK_x000D_	RI.VAR5.FAME	DB.Id	CAS	L038_1_Centroid_EI+	L039_1_Centroid_EI+	L040_1_Centroid_EI+	L041_1_Centroid_EI+	L042_1_Centroid_EI+	L043_1_Centroid_EI+	L044_1_Centroid_EI+	L045_1_Centroid_EI+	L046_1_Centroid_EI+	L047_1_Centroid_EI+	L048_1_Centroid_EI+	L049_1_Centroid_EI+	L050_1_Centroid_EI+	L051_1_Centroid_EI+	L052_1_Centroid_EI+	L053_1_Centroid_EI+	L054_1_Centroid_EI+	L055_1_Centroid_EI+	L056_1_Centroid_EI+	L057_1_Centroid_EI+	L058_1_Centroid_EI+	L059_1_Centroid_EI+	L060_1_Centroid_EI+	L061_1_Centroid_EI+	L062_1_Centroid_EI+
10	6.8128	N.A	Valine (1TMS)	99.93	(2S)-2-amino-3-methylbutanoic acid	1081.68	TRUE	28	7480-78-6	0.114886	0.473187	0.670431	0.67793	0.608812	0.839567	0.759191	1.77714	0.831128	0.870843	1.68896	1.81914	1.53086	1.65649	1.97275	1.2774	2.10392	0.973071	1.04166	1.11499	0.83002	0.759616	0.84243	0.965418	0.730829
52	8.1137	1180.22	Isoleucine (1TMS)	99.4	Hile	1174.98	TRUE	80		0.0180824	0.134194	0.265692	0.279202	0.259829	0.31054	0.460737	0.780718	0.385683	0.312932	0.541288	0.60484	0.577601	0.456812	0.527872	0.347056	0.946974	0.48332	0.509676	0.330814	0.259567	0.282113	0.227451	0.248389	0.329019
11	7.0898	1110.48	Sarcosine (2TMS)	99.14	(methylamino)acetic acid	1125.98	TRUE	43	7364-43-4	0.821992	2.0079	0.059187	1.55318	1.09211	1.98421	1.49719	0.21617	2.73038	3.52289	4.06279	4.25107	2.07085	3.54147	3.76356	3.76272	2.59605	1.63466	2.15692	3.11742	2.06076	1.43422	2.65069	2.28247	1.74048
8	6.4654	N.A	Lactic acid (2TMS)	99.13	(S)-()-Lactic acid	1044.47	TRUE	21	17596-96-2	27.5309	52.8362	53.7879	68.4168	37.9183	95.0785	37.0358	91.6396	100.017	74.1726	102.605	113.621	72.6652	80.6513	90.1953	89.8393	134.957	54.1464	59.9539	64.4144	81.7999	60.3813	55.4339	55.8306	65.2318
27	7.8045	1159.16	Leucine (1TMS)	99.01	2-amino-4-methylpentanoic acid	1151.06	TRUE	73		0.0294047	0.189565	0.26575	0.421752	0.521616	0.405979	0.853059	1.48168	0.520027	0.517164	1.03121	1.00871	1.23399	0.847991	0.950624	0.626777	1.85752	1.07287	1.0512	0.582703	0.43289	0.722091	0.416431	0.47745	0.810604
48	7.9031	1165.88	Butanoic acid, 3-hydroxy- (2TMS)	98.96	(1)-3-Hydroxybutyric acid	1148.33	TRUE	61	55133-94-3	0.675129	0.253142	0.310056	0.758619	0.388981	0.517115	1.30805	0.926417	0.733445	0.67612	0.915789	0.907211	0.756031	0.996209	0.84605	0.736508	1.06365	1.04536	5.3587	0.916129	0.868048	1.50361	0.975517	0.604745	0.734827
3	6.1735	N.A	Siloxane	98.9	Disiloxan	1021.01	PRED	16		0.304268	0.309284	0.301576	0.241755	0.173254	0.247646	0.229547	0.249566	0.322179	0.260498	0.307533	0.282418	0.227308	0.266873	0.258455	0.249216	0.245434	0.292295	0.252709	0.209822	0.254093	0.318544	0.249034	0.203491	0.241716
14	7.3046	1125.11	Glycine (2TMS)	98.77	Acetic acid, amino-	1110.76	TRUE	46	7364-42-3	0.0276514	0.238887	0.442033	0.423365	0.54368	0.584816	0.337453	0.593707	0.473701	0.318268	0.440386	0.370071	0.384186	0.339016	0.377496	0.344165	0.810899	0.364126	0.327807	0.285336	0.274972	0.401285	0.250665	0.282508	0.404321
63	8.7687	1225.85	Norvaline, DL- (2TMS)	98.58	(2S)-2-aminopentanoic acid	1229.91	PRED	111	7364-45-6	1.30843	1.38308	0.00117393	1.36562	0.000198508	1.31863	0.000100372	0.00187581	2.18365	2.30817	3.18047	3.32223	0.000913524	2.74695	3.09993	2.94405	0.000422791	0.00380422	0.000231416	2.15651	2.24387	0.000482088	2.52119	1.94041	0.00143866
131	12.8158	1533.62	Glutamic acid (2TMS)	98.38	(2S)-2-aminopentanedioic acid	1528.2	TRUE	384		0.0987951	0.190103	0.403143	0.318354	0.158401	0.307517	0.387147	0.928505	0.32354	0.515356	0.691475	0.473141	0.706404	0.48391	0.594736	0.70589	0.82604	0.558109	0.546578	0.425435	0.364003	0.213076	0.372189	0.311794	0.445729
74	9.3316	1265.74	Serine (2TMS)	98.32	2-amino-3-hydroxypropanoic acid	1252.52	TRUE	125		0.0441063	0.136073	0.0258197	0.010218	0.0105472	0.30949	0.0158518	0.00355332	0.0191685	0.017865	0.280551	0.295347	0.0113129	0.0130621	0.192423	0.259181	0.0113278	0.0154437	0.0202623	0.18183	0.0125521	0.0310384	0.0230531	0.0197984	0.0191913
95	9.875	1304.49	Norleucine (2TMS)	98.17	(2S)-2-aminohexanoic acid	1313.07	TRUE	186	55320-11-1	0.42146	0.456826	0	0.60942	0	0.463106	5.58e-06	1.46e-15	1.31353	0.856095	1.20683	1.37074	7.73e-06	1.00985	1.1547	1.02357	3.42e-06	0	0	0.838488	0.809426	0	0.797801	0.692637	4.35e-16
51	7.9995	1172.45	Leucine, cyclo- (1TMS)	98.06	1-Amino-1-cyclopentanecarboxylic acid	1194.57	TRUE	83		0.000465305	0.000495181	0.000129986	0.000845834	0.000332981	0.00286992	0.000508688	0.000137469	5.27e-05	0.59851	0.8748	0.972193	2.53e-05	0.00164064	0.735114	0.466586	0.00120503	6.89e-05	0.000561301	1.14e-14	0.000380582	0.000830333	0.273411	0.00059812	0.00309394
130	12.7615	1529.08	Pyroglutamic acid (2TMS)	98	(S)-(&#8722;)-2-Pyrrolidone-5-carboxylic acid	1521.72	TRUE	369	213608-51-6	0.389347	0.386266	0.871568	0.599301	0.573683	0.555082	1.15658	2.20276	2.73109	0.969175	1.4366	1.4149	1.4954	1.21218	1.19669	1.3401	2.05501	1.65865	1.49808	0.836587	1.43539	1.71829	0.722645	0.819826	1.2954
135	13.0215	1550.84	Phenylalanine (1TMS)	97.63	(2S)-2-amino-3-phenylpropanoic acid	1556.05	TRUE	412	2899-42-5	0.149307	0.173897	0.319861	0.193461	0.139386	0.213476	0.297433	0.502948	0.346779	0.239952	0.365907	0.278105	0.332606	0.228784	0.297207	0.319084	0.491971	0.284479	0.421366	0.386714	0.266055	0.621578	0.27696	0.232312	0.38396
4	6.2795	N.A	Pyruvic acid (1MEOX) (1TMS)	97.35	2-ketopropionic acid	1037.28	TRUE	17	55493-92-0	0	0	0	0.0337276	0	0	0	0	0	0	0	0	0	0	0	0	0	0.0324528	0	0.395324	0	0	0	0.250922	0
5	6.3684	N.A	Propane-1,3-diol (2TMS)	97.33	1,3-dihydroxypropane	1038.97	TRUE	18	17887-80-8	0.265844	0.216175	0.247411	0.172534	0.164724	0.213359	0.172248	0.234735	0.325794	0.136805	0.147566	0.153733	0.112756	0.170053	0.172874	0.171883	0.213486	0.190055	0.1016	0.197508	0.251133	0.182109	0.240561	0.138245	0.201007
144	14.8483	1709.56	Arabinose (1MEOX) (4TMS) MP	97.09	Arabinopyranose, D-	1650.62	TRUE	505		4.53e-05	0.239445	0.000124423	0.472984	4.59e-05	1.56e-05	1.37e-05	5.07e-05	0.563106	0.213223	0.292237	0.309251	2.15e-05	0.238759	0.24743	0.281294	0.000198809	8.86e-05	5.75e-05	0.000191939	8.64e-05	8.8e-05	0.273486	0.278134	5.54e-05
227	27.6025	3202.54	Cholesterol (1TMS)	96.76	3beta-Hydroxy-5-cholestene	3188.14	TRUE	1572	1856-05-9	0.979202	1.8055	0	2.12967	0	2.26729	0	0	0	1.01181	0	1.68105	0	1.46526	1.53281	1.79794	0	0	0	2.79678	0	0	1.23708	0.000527553	0
83	9.5631	1282.15	Phosphoric acid (3TMS)	96.71	[PO(OH)3]	1262.42	TRUE	133	10497-05-9	1.87471	1.93213	3.94383	3.61181	3.32357	12.6502	13.8964	9.28691	5.48781	5.67355	8.63369	8.69768	8.33257	7.96167	7.99325	5.69219	13.5969	5.2911	6.09627	3.86426	4.15859	1.41415	2.62091	4.33359	9.20403
168	16.4248	1858.23	Lysine (3TMS)	96.58	(2S)-2,6-diaminohexanoic acid	1849.23	TRUE	737		0.0897136	0.115916	0.147338	0.139749	0.0896016	0.158389	0.23278	0.402427	0.265535	0.184029	0.242492	0.288048	0.267467	0.209356	0.273131	0.238174	0.440498	0.33281	0.514093	0.305704	0.247118	0.151202	0.212217	0.19258	0.315409
182	18.1911	2037.74	Hexadecanoic acid (1TMS)	95.28	16:00:00	2046.19	TRUE	973		2.11985	1.96759	1.88043	2.03533	1.67993	2.67616	2.13012	2.50937	1.79385	1.65027	1.87986	2.00584	1.43161	1.72033	1.60318	1.42907	2.27279	2.33674	3.45692	2.29803	2.3564	2.48645	1.40716	1.35904	2.25979
196	20.1535	2232.47	Octadecanoic acid (1TMS)	95.26	18:00:00	2243.45	TRUE	1132		2.49774	2.63096	0	2.2995	0	2.73787	0	0	2.16931	1.9589	2.27768	2.56396	0	2.03643	2.06314	1.946	0	0	0	2.31199	2.40866	0	1.54711	1.38931	0
187	18.9461	2114.16	Inositol, myo- (6TMS)	94.6	(1r,2R,3S,4s,5R,6S)-cyclohexane-1,2,3,4,5,6-hexol	2080.23	TRUE	1002		0.344917	0.63156	1.20692	0.998201	0.564803	0.603505	0.638172	1.01287	1.00145	0.615979	0.634889	0.748484	0.704567	0.403461	0.635696	0.88607	1.00323	0.634386	0.294661	0.394382	0.646574	0.677009	0.457862	0.568508	1.14771
175	17.2933	1944.68	Galactose (1MEOX) (5TMS) BP	94.53	(2R,3S,4S,5R)-2,3,4,5,6-pentahydroxyhexanal	1902.42	PRED	830		0.27575	0.312507	0.30478	0.0271398	0.565246	1.24038	1.08062	0.322818	0	0.0199304	0.0385413	0.319222	0.72422	0.572195	0.202881	0.0131593	0.0596439	0	0	0.0338831	0.00637338	0.0598847	0.222098	0.0690223	0
170	16.7589	1890.67	Lactic acid, 3-(4-hydroxyphenyl)- (3TMS)	94.1	2-hydroxy-3-(4-hydroxyphenyl)propanoic acid	1891.29	TRUE	810		0.0739512	0.0859903	0.0989773	0.100719	0.243451	0.119342	0.125102	0.622875	0.331422	0.224222	0.318001	0.316277	0.369469	0.252681	0.34039	0.24361	0.550368	0.27189	0.266551	0.204274	0.182387	0.107906	0.177309	0.183273	0.283458
124	12.393	1498.34	Diisopropanolamine (3TMS)	93.51	1,1&#8242;-Iminodi-2-propanol	1477.25	TRUE	316		0.000256258	0.190892	0.00236258	0.00294319	0.00122319	0.00132541	0.00266286	0.00132757	0.00363474	0.000907292	0.00559792	0.005215	0.00481231	0.00353391	0.440055	0.0030673	0.000979403	0.00399634	0.0019593	0.00256487	0.00336204	0.0012554	0.00155096	0.00162586	0.000930991
192	19.9487	2198.13	Octadecenoic acid, 9-(Z)- (1TMS)	93.34	(9Z)-octadec-9-enoic acid	2221.65	TRUE	1109		0.741359	0.398824	0.553961	0.562348	0.485352	0.508039	0.695638	0.591025	0.557781	0.475989	0.650469	0.73101	0.461439	0.517759	0.48572	0.500509	0.503741	0.489191	0.885595	0.615419	0.627444	0.567769	0.451609	0.356207	0.423158
145	14.8489	1709.62	Ribose (1MEOX) (4TMS) BP	93.24	(2R,3R,4R)-2,3,4,5-tetrahydroxypentanal	1649.64	TRUE	508	56196-08-8	0.000726513	0.000513454	0.000618053	0.000553372	0.000500681	0.252248	0.000660573	0.000647638	0.00200306	3.78e-14	0.00146972	4.39e-14	0.000351062	0.000572419	0.000326761	9.82e-05	0.000571111	0.00101633	0.00172748	0.000697306	0.369481	0.0013292	0.000296422	0.000888435	0.000431798
122	12.3934	1498.37	Glutamic acid, N-methyl- (2TMS)	93.15	(2S)-2-(methylamino)pentanedioic acid	1528.61	TRUE	363		0.228534	0.00215058	0.00193821	0.353331	0.00155404	0.311206	0.000593835	0.00530432	0.919225	0.514339	0.617591	0.840793	0.00184652	0.58936	0.00176059	0.604148	0.00252112	0.00120066	0.000358609	0.291431	0.449266	0.00098399	0.328817	0.363318	0.00265326
148	15.5194	1771.7	Ornithine (3TMS)	93	(2S)-2,5-diaminopentanoic acid	1750.77	TRUE	597		0.000403767	0	0	0	0	0	0	0	0.246283	0	0	0.237643	0	0	0.202677	0	0	0	0	1.72e-05	0	0	0	0	0
180	17.8523	2001.73	Glucopyranose, D- (5TMS)	92.78	D-()-Glucose	1959.24	TRUE	915		0.0873689	0.118157	0.0334298	0	0.298536	0.337207	0.192328	0	0	0	0	0.0434939	0.0939084	0.178366	0.037938	0	0	0	0	0	0	0	0.0262538	0.0162001	0
68	9.0049	1242.59	Urea (2TMS)	92.36	Carbamide	1234.56	PRED	117		4.81425	5.10095	0.0239425	3.09515	0.0220415	0.0236074	2.71233	0.00826445	0.0371297	0.0050775	0.0186458	1.3959	0.0133855	0.0195578	1.10771	0.0313516	0.015834	0.0131642	0.0325646	0.0116209	3.6709	0.0347935	0.00528451	0.0142929	0.0199937
6	6.3676	N.A	Indole-3-lactic acid (2TMS)	91.65	2-hydroxy-3-(1H-indol-3-yl)propanoic acid	2151.13	TRUE	1064		0.134495	0.128494	0.135489	0.10048	0.0918154	0.118991	0.110561	0.134824	0.20342	0.209301	0.228066	0.128637	0.0891261	0.0890538	0.0938706	0.0869671	0.112084	0.0961212	0.0803219	0.110072	0.120914	0.103314	0.139496	0.0761712	0.105701
102	10.3721	1341.73	Lumichrome (2MEOX)	90.87	7,8-Dimethylalloxazine	1332.56	TRUE	176		0.685743	0.648323	1.00311	0.581438	0.740316	0.706748	0.967169	1.10515	0.847314	0.703938	0.694137	0.838679	1.00553	0.736477	0.722458	0.817575	0.668599	0.964716	0.760644	0.712644	0.716181	1.08338	0.713314	0.611508	0.649523
91	9.6239	1286.46	Glycerol (3TMS)	90.68	1,2,3-Propanetriol	1262.29	TRUE	135	6787-10-06	0.441307	1.6e-12	0.00226655	0.881806	0.00394822	0.00223778	0.00149672	0.00439935	0.00152883	0.0047437	0.00291488	0.00271932	0.00213897	0.000906215	0.00262219	0.0085488	0.00130762	0.0012276	0.00139445	0.00316916	0.00022997	0.000269454	0.000531424	0.0019764	0.00420884
100	10.0291	1316.04	Succinic acid (2TMS)	87.56	1,2-ethanedicarboxylic acid	1310.36	TRUE	180	40309-57-7	0.0588861	0.0556601	0.0755926	0.0496641	0.0238106	0.0968042	0.0730257	0.193304	0.111635	0.11765	0.144184	0.140557	0.166053	0.132618	0.155428	0.107505	0.181701	0.0557398	0.110321	0.00935531	0.0531216	0.0915644	0.0833048	0.0201593	0.067784
118	11.6538	1439.86	Isobutanoic acid, 3-amino- (3TMS)	87.07	2-(aminomethyl)propionic acid	1455.34	TRUE	289		0.670375	0.571043	0	0.40574	4.41e-05	0.402316	0	0	0.721495	0.68126	0	0.736941	0	0.596667	0.639301	0.71071	0	0	0	0.645836	0.662593	0	0.641752	0.505889	0
105	10.7249	1368.16	Alanine (3TMS)	86.66	()-2-Aminopropionic acid	1360.5	PRED	215		0.0503079	0.0661989	0.053076	0.0623301	0.148395	0.087633	0.0884119	0.244749	0.247002	0.126558	0.159229	0.174194	0.197664	0.136944	0.140101	0.141313	0.117347	0.230831	0.120388	0.105894	0.18152	0.250863	0.110584	0.0737523	0.20805
166	16.2736	1843.55	Prolyl-glycine (2TMS)	84.36	L-prolinylglycine	1826.12	TRUE	680		0.0263492	0.0121918	0.0373517	0.0240066	0.0230851	0.0244683	0.0412594	0.0145495	0.0262188	0.0170037	0.0117356	0.325454	0.00939952	0.0204507	0.236442	0.212244	0.0110492	0.0150799	0.00747614	0.000445366	0.0239942	0.0110801	0.0128036	0.000260003	0.0223976
109	11.108	1396.85	Threonine, allo- (3TMS)	81.15	Butanoic acid, 2-amino-3-hydroxy-, [R-(R*,S*)]-	1382.98	TRUE	223		0.0764672	0.108423	0.0281462	0.100727	0.147738	0.14211	0.230839	0.12882	0.32869	0.107342	0.246348	0.263692	0.121971	0.110389	0.121064	0.276315	0.190073	0.12069	0.315207	0.252889	0.166662	0.198597	0.135908	0.170324	0.0799317
